# Supplementary material for: In Silico Gene Prioritization by Integrating Multiple Data Sources
Source: PLoS One. 2011 Jun 24;6(6):e21137. doi: 10.1371/journal.pone.0021137 (PMC3123338; doi:10.1371/journal.pone.0021137)
Supplement: Dataset S1 — The informativeness measures for all disease families. (XLSX) [file pone.0021137.s001.xlsx]

## Sheet: Sheet1
Disease Family	Gene Number	EXP	PPI	PWY	Max
Pseudohypoaldosteronism, type I, autosomal recessive	3	1.93624	8.82194	6.40654	8.82194
Bare lymphocyte syndrome type II	4	0.320501	8.58387	5.80084	8.58387
Bare lymphocyte syndrome type I	3	0.721033	8.44388	5.16267	8.44388
Multiple Acyl-CoA Dehydrogenase deficiency	3	0.3911	8.34147	0	8.34147
Maple-syrup urine disease	4	1.28641	8.32913	3.11842	8.32913
Leukoencephalopathy with vanishing white matter	5	2.29962	8.16972	0	8.16972
Ectodermal dysplasia	3	0.185313	8.09461	1.30943	8.09461
Pituitary dwarfism	4	0.903228	8.0809	0	8.0809
Keratosis palmoplantaris striata	3	7.87823	6.21632	0	7.87823
Cerebrooculofacioskeletal syndrome	4	0.237959	7.33206	7.68121	7.68121
Nephronophthisis, hereditary	4	0	7.43561	0	7.43561
Xeroderma pigmentosum	8	0.90374	6.47495	5.40926	6.47495
Adrenoleukodystrophy	5	0.483613	4.52857	6.46818	6.46818
Refsum disease	6	0.27248	4.48309	6.46818	6.46818
Elliptocytosis	4	2.62914	6.32333	0	6.32333
Hereditary nonpolyposis colorectal cancer	7	1.20201	6.20508	2.70432	6.20508
Epidermolysis bullosa	12	6.19423	4.34336	0.550952	6.19423
Noonan Syndrome, Costello syndrome, Cardiofaciocutaneous Syndrome	8	1.15126	5.81356	1.68175	5.81356
Hypertrophic cardiomyopathy	16	5.32787	1.31805	2.2982	5.32787
Waardenburg syndrome	6	0.979024	4.82964	0.309711	4.82964
Nemaline myopathy	6	4.82361	3.94542	0.355838	4.82361
Multiple epiphyseal dysplasia AD	5	0.347059	4.67473	0	4.67473
Ehlers Danlos syndrome	9	4.59895	1.83397	1.84161	4.59895
Chondrodysplasia punctata	18	0.761883	3.00333	4.44351	4.44351
Hyper-IgM syndrome	4	1.42506	1.71224	4.39714	4.39714
Holoprosencephaly	6	0.37621	4.33571	1.37579	4.33571
Arrhythmogenic right ventricular dysplasia (ARVD)	6	1.13599	3.7709	4.32983	4.32983
Bladder Cancer	4	1.56802	4.29143	1.7229	4.29143
Aicardi-Goutieres syndrome	4	2.2928	0.311084	4.10197	4.10197
Generalized epilepsy with febrile seizures plus	5	4.08903	0.0953862	0.46391	4.08903
Atypical mycobacteriosis, familial	6	0.992225	4.089	2.41997	4.089
Parkinson's disease	8	0.749447	2.42943	4.00561	4.00561
Neuronal ceroid lipofuscinosis	7	0.478281	3.9144	2.54966	3.9144
Juvenile myelomonocytic leukemia	5	1.62641	3.78461	1.03357	3.78461
Maturity-Onset Diabetes of the Young (MODY)	10	0.481268	3.00007	3.64881	3.64881
Cutis laxa	5	3.64821	1.53884	0	3.64821
Cornelia de Lange syndrome	3	1.62896	3.63603	1.42111	3.63603
Bile-acid synthesis defect, congenital	4	0	0.00952786	3.56173	3.56173
Pulmonary surfactant metabolism dysfunction	4	3.49814	1.96959	0.0226648	3.49814
Hemophagocytic lymphohistiocytosis	4	1.47876	3.4039	0.00313143	3.4039
Hepataocellular carcinoma	9	0.922493	3.18356	0.692861	3.18356
Congenital central hypoventilation syndrome	6	0.114348	3.15879	0.0965695	3.15879
Fundus albipunctatus	3	0	3.08625	0.140468	3.08625
Pancreatic carcinoma	7	0.857793	3.06507	0.848451	3.06507
Amyloidosis VI	3	3.02106	1.97373	0	3.02106
Breast cancer familial	22	1.2343	3.02046	0.874131	3.02046
Congenital myasthenic syndromes	6	0	2.84898	1.85564	2.84898
Polycystic kidney disease	3	0.127769	2.76617	0	2.76617
Cholestasis	3	0.00896765	0	2.76226	2.76226
Spondylocostal dysostosis	3	0	0	2.63388	2.63388
Amyloidosis, familial visceral	3	2.61594	1.09448	0.0494606	2.61594
Lung cancer	15	0.800278	2.60454	1.01323	2.60454
Medulloblastoma	8	0.323107	2.52958	1.06992	2.52958
Glioma of brain, familial	29	0.630301	2.43296	0.787789	2.43296
Hirschsprung Disease	9	0.55131	2.37692	0.116093	2.37692
Fanconi anemia	13	0.585182	2.32885	0.0266312	2.32885
Prostate cancer	13	0.474189	2.30793	0.643166	2.30793
Pheochromocytoma	11	0.499312	2.28991	0.741846	2.28991
Thyroid carcinoma, papillary	14	0.81871	2.23885	0.56855	2.23885
Familial hyperinsulinemic hypoglycemia	6	0.0711353	1.3897	2.18832	2.18832
Stickler syndrome	4	0.000199736	2.18123	1.94479	2.18123
Arthrogryposis	4	0.777122	2.15091	0.296978	2.15091
Long QT Syndrome	10	0.334453	2.11213	0.0896383	2.11213
Dilated cardiomyopathy	20	2.10639	2.09931	1.14591	2.10639
Systemic lupus erythematodes	17	1.07166	2.09731	1.4402	2.09731
Limb-Girdle Muscle Dystrophy	14	0.848804	2.01655	0.945889	2.01655
Hemochromatosis	6	1.81301	1.98454	0	1.98454
Hypercholesterolemia, familial	9	1.97249	1.29617	0.322823	1.97249
Alzheimer Disease	15	0.6994	1.95433	0.353472	1.95433
Distal hereditary motor neuronopathy	7	0.877511	1.84859	0.0717618	1.84859
Esophageal carcinoma	10	0.496427	1.80459	0.404087	1.80459
Obesity	24	0.287646	1.78662	0.599994	1.78662
Graves disease	8	0.440337	1.65126	0.594745	1.65126
Mycobacterium tuberculosis, susceptibility to	12	0.768633	1.6381	0.735666	1.6381
Essential hypertension	12	0.55625	1.59072	0.653125	1.59072
Primary microcephaly	4	1.54958	0.820941	0	1.54958
Non-Insulin-Dependent Diabetes Mellitus	36	0.36582	1.54275	1.24969	1.54275
Spastic paraplegia	7	1.50748	0.629374	0	1.50748
Mitochondrial complex I deficiency disorders	16	0.904159	1.37914	1.11655	1.37914
Hermansky-Pudlak syndrome	8	1.37213	0.59562	0	1.37213
Leigh Syndrome	19	1.30654	1.36207	1.16991	1.36207
Familial exudative vitreoretinopathy	3	1.32481	0.301401	1.15514	1.32481
Progressive external ophthalmoplegia	4	1.28994	0.190428	1.07514	1.28994
Amyotrophic lateral sclerosis	9	0.765671	1.24949	1.09999	1.24949
Severe congenital neutropenia	3	1.24031	0.540489	0	1.24031
Charcot Marie Tooth Disease	21	0.624281	1.23344	0.143073	1.23344
Spinocerebellar Ataxia	13	0.80431	1.18134	0.178039	1.18134
Cataract, autosomal dominant	12	0.0122576	1.1805	0	1.1805
Rheumatoid arthiritis	15	1.11465	1.13936	0.966669	1.13936
Primary open-angle glaucoma	5	0.0205606	1.07479	0	1.07479
Osteopetrosis	5	0.982308	0.881435	0.216019	0.982308
Brachydactyly	5	0	0.922142	0.865355	0.922142
Peters anomaly	6	0.417831	0.899977	0.363779	0.899977
Myoclonic dystonia	3	0.151443	0.863218	0	0.863218
Night-blindness, congenital stationary	7	0.210423	0.828597	0.187073	0.828597
Combined oxidative phosphorylation deficiency	4	0.799623	0.268686	0	0.799623
Microphthalmia	9	0.330668	0.709175	0	0.709175
Juvenile myoclonic epilepsy	5	0.528435	0.275095	0.706898	0.706898
Age-Related Macular Degeneration	10	0.569243	0.42783	0.0687102	0.569243
Retinitis pigmentosa	21	0.407292	0.551322	0.150624	0.551322
Bardet-Biedl Syndrome	17	0.472147	0.221246	0	0.472147
Nonsyndromic hearing loss	45	0.17531	0.360041	0.0470146	0.360041
Inflammatory Bowel Disease	8	0.305579	0.282491	0.0945381	0.305579
Leber congenital amaurosis	10	0.268316	0.267497	0.283587	0.283587
Hypokalemic periodic paralysis	3	0.0231984	0.254189	0	0.254189
Joubert syndrome	4	0.239789	0	0	0.239789
Kallmann syndrome	4	0.237992	0.119942	0	0.237992
Nonbullous congenital ichthyosiform erythroderma	4	0.0098134	0.115135	0	0.115135
Achromatopsia	3	0	0	0	0
Kartagener syndrome	3	0	0	0	0
