# Supplementary material for: In Silico Gene Prioritization by Integrating Multiple Data Sources
Source: PLoS One. 2011 Jun 24;6(6):e21137. doi: 10.1371/journal.pone.0021137 (PMC3123338; doi:10.1371/journal.pone.0021137)
Supplement: Dataset S2 — Top genes ranked by the three approaches on the PD dataset. (XLSX) [file pone.0021137.s002.xlsx]

## Sheet: Sheet1
Pink: genes ranked higher than Q by DIR; Blue: Top 10 genes by RWR; Green: genes in top 10 by ENDEAVOR that also rank high by DIR.
RWR Rank	Gene ID	Symbol	Disease Gene?		DIR Rank	Gene ID	Symbol	Disease Gene?		ENDEAVOUR Rank	Gene ID	Symbol	Note
1	3172	HNF4A			1	6622	SNCA	Yes		1	2861	GPR37
2	9063	PIAS2			2	9627	SNCAIP	Yes		2	57679	ALS2	Two ALS2 gene mutations that cause type 2 amyotrophic lateral sclerosis have been identified.
3	7314	UBB			3	7314	UBB			3	7314	UBB
4	189	AGXT			4	5413	SEPT5			4	4137	MAPT	More than 40 mutations in the MAPT gene have been found to cause frontotemporal dementia with parkinsonism-17 (FTDP-17).
5	7329	UBE2I			5	7345	UCHL1	Yes		5	5413	SEPT5
6	3727	JUND			6	2861	GPR37			6	6804	STX1A
7	4282	MIF			7	5071	PARK2	Yes		7	9246	UBE2L6	Other names(UBE2L3, E2-F1, L-UBC, UBCH7, UbcM4), in KEGG Parkinson's disease
8	1027	CDKN1B			8	7054	TH			8	598	BCL2L1	Huntington's Disease Signaling
9	7316	UBC			9	Q				9	7332	UBE2L3	Parkinson's disease
10	351	APP			10	1371				10	7054	TH
11	7531				11	351	APP			11		RAD23A
12	2002				12	7326				12		NGFRAP1
13	5413	SEPT5			13	189	AGXT			13	351	APP
14	1432				14	2002				14		GRM3
15	7384				15	9246	UBE2L6			15		PPOX
16	5211				16	5337				16		AQP4
17	5163				17	7332	UBE2L3			17		PRNP
18	5213				18	56901				18		DUSP2
19	7414				19	7531				19		SOD1
20	5214				20	9479				20		CDC27
21	90701				21	27429		Yes		21		MAP2K3
22	329				22	54205				22		CASP6
23	196294				23	4137	MAPT			23		UROD
24	10273				24	65018		Yes		24		DHX15
25	5594				25	11315		Yes		25		MYO10
26	5879				26	120892		Yes		26		CASP7
27	7054	TH			27	572				27		CDC34
28	7529				28	2752				28		TUBA1A
29	54205				29	1027	CDKN1B			29		NEFH
30	2861	GPR37			30	7384				30		CUL4A
31	598	BCL2L1			31	7846				31		ADCY8
32	801				32	55294				32		BAX
33	8573				33	7529				33		TFDP1
34	55294				34	598	BCL2L1			34		SYVN1
35	7332	UBE2L3			35	7329	UBE2I			35		BAD
36	9246	UBE2L6			36	2597				36		GABARAPL1
37	5337				37	3032				37		RPLP2
38	2534				38	5594				38		DPYSL2
39	56901				39	9063	PIAS2			39		MS4A1
40	572				40	7316	UBC			40		FBXW7
41	7326				41	1432				41	189	AGXT
42	4137	MAPT			42	2673				42		UBE2G2
43	9479				43	9945				43		ARNT2
44	7846				44	5213				44		HMMR
45	1371				45	4089				45		CASP8
46	3065				46	1742				46		EP300
47	2752				47	5211				47		PIM1
48	2969				48	4282	MIF			48		PDE4A
49	6775				49	8309				49		PSEN2
50	7919				50	7327				50		PAPOLA
51	9569				51	5214				51		HMBS
52	3725				52	801				52		HD
53	5970				53	8655				53		SLC2A1
54	7248				54	5830				54		IQGAP2
55	9564				55	51465				55		TFRC
56	5595				56	7414				56		UBE1
57	84735				57	3064				57		FECH
58	58478				58	5595				58		TAOK2
59	1723				59	5315				59		THY1
60	4089				60	84735				60		GLP1R
61	8655				61	596				61		FUSIP1
62	7337				62	10273				62		GRK4
63	2171				63	5710				63		RBX1
64	2885				64	993				64		SEMA4G
65	7534				65	31				65		RPIA
66	7186				66	1723				66		MAPK8IP1
67	5971				67	672				67		CASP1
68	7157				68	5879				68		APOE
69	6804	STX1A			69	6342				69		RPLP0
70	7324				70	5050				70		ACP1
71	1026				71	8883				71		PSEN1
72	672				72	51				72		CASP3
73	3312				73	5664				73		PTPRZ1
74	324				74	7533				74		CA2
75	5710				75	4899				75		ATP5H
76	4088				76	3320				76		TANK
77	4609				77	2572				77		PLA2G7
78	2673				78	5464				78		CLTB
79	9945				79	4833				79		MKNK2
80	330				80	1786				80		LIG1
81	3320				81	5048				81		TFDP2
82	2353				82	669				82		EPB41
83	972				83	38				83		GABARAPL2
84	7327				84	54363				84		GYPA
85	4191				85	3028				85		MAGOH
86	7321				86	3725				86		CAMK2G
87	5925				87	5704				87		CTSE
88	836				88	348				88		HSD17B10
89	6500				89	5894				89		BCL2
90	596				90	5372				90		CAMKK2
91	5315				91	3034				91		COX6C
92	6464				92	7941				92		CALD1
93	8454				93	5338				93		ALAS2
94	6885				94	597				94		BACE2
95	203068				95	6303				95		NRXN2
96	3735				96	506				96		ITPKA
97	6714				97	2534				97		PANK4
98	7533				98	8813				98		CAT
99	842				99	27068				99		RPL12
100	5663				100	23498				100		GAD1
					101	8871
					102	23475
					103	322
					104	355
					105	3172	HNF4A
					106	3727	JUND
					107	5144
					108	7317
					109	212
Know disesae genes:
	6622	SNCA	Yes
	5071	PARK2	Yes
	9627	SNCAIP	Yes
	7345	UCHL1	Yes
	11315	PARK7	Yes
	65018	PINK1	Yes
	27429	HTRA2	Yes
